# Supplementary material for: Treatment With the CSF1R Antagonist GW2580, Sensitizes Microglia to Reactive Oxygen Species
Source: Front Immunol. 2021 Nov 26;12:734349. doi: 10.3389/fimmu.2021.734349 (PMC8664563; doi:10.3389/fimmu.2021.734349)
Supplement: Supplementary file 4 [file Table_1.xlsx]

## Sheet: Sheet1
Supplemental Table 1: Imaris term* definitions.
Imaris Term	Definition
Mean filament surface area	Average surface area of each filament
Mean filament length	Average length of each filament
Mean filament diameter	The mean value of all dendrites diameters measured from the center to the dendrite surfaces using the lower threshold (automatic creation) value
Mean filament volume	The sum of all (frustum) volumes composing a dendrite
Mean number of branches	Average number of branches per filament
Total number of branch points	The number of dendrites branching points in the entire filament graph
Total number of segments	The number of dendrite segments in the entire filament graph
Total number of terminal points	The number of dendrite terminal points (excluding the beginning point) in the entire filament graph
*The term "filament" was changed from "dendrite".
