# Supplementary material for: Treatment With the CSF1R Antagonist GW2580, Sensitizes Microglia to Reactive Oxygen Species
Source: Front Immunol. 2021 Nov 26;12:734349. doi: 10.3389/fimmu.2021.734349 (PMC8664563; doi:10.3389/fimmu.2021.734349)
Supplement: Supplementary file 5 [file Table_2.xlsx]

## Sheet: Sheet1
	Supplemental Table 2: Gene expression of cell markers on the RNA sequencing experiment
	SYMBL	logFC	PValue	FDR	CTL.1	CTL.2	CTL.3	CTL.4	CTL.5	GW.1	GW.2	GW.3	GW.4	GW.5
	Tmem119	0.733646	0.0960134	0.409118	42097	46670	48886	74259	48241	81891	88813	224078	78859	50254
	Hexb	0.150316	0.734903	0.890579	106900	120057	108988	160674	58620	136869	151444	283900	89368	90162
	Fcrls	0.448202	0.282793	0.606359	25196	27656	28409	38094	20271	42678	45911	89592	29615	24586
	Siglech	-0.352097	0.457505	0.733302	28882	29136	30118	42798	9309	23201	28761	42457	13355	24479
	Gfap	-1.63844	0.133708	0.455799	57	888	31	40	599	53	42	45	483	49
	Aldh1l1	-1.48239	0.0728135	0.372827	159	504	127	210	2994	327	180	260	662	154
	Aqp4	-1.60936	0.0676604	0.367701	57	408	37	43	871	105	68	72	243	50
	Olig2	-2.19078	0.0149979	0.294726	25	58	15	10	320	10	19	17	30	22
	Plp1	-2.14265	0.0598354	0.356821	439	5593	129	256	9631	969	1153	432	1377	183
	Sox10	-1.94438	0.00734903	0.294726	30	88	25	34	336	30	28	14	41	30
	Pecam1	0.103744	0.726342	0.885576	304	224	347	504	811	588	421	628	692	410
	Cldn5	-0.248939	0.633877	0.837993	11	34	11	18	37	17	16	8	48	22
	Tle2	-0.616135	0.146286	0.472097	135	161	109	180	648	149	133	293	189	134
	Sp9	-1.13835	0.0551514	0.350879	23	65	16	18	69	12	23	7	31	26
	Reln	0.236533	0.360687	0.669001	302	204	216	356	327	547	310	312	493	327
