# Supplementary material for: Treatment With the CSF1R Antagonist GW2580, Sensitizes Microglia to Reactive Oxygen Species
Source: Front Immunol. 2021 Nov 26;12:734349. doi: 10.3389/fimmu.2021.734349 (PMC8664563; doi:10.3389/fimmu.2021.734349)
Supplement: Supplementary file 6 [file Table_3.xlsx]

## Sheet: Down_GO_BP_Direct_DAVID
	Supplemental Table 3: Significant ontology terms from the downregulated genes
	GO Term	Genes	Fold Enrichment	FDR
	GO:0006749~glutathione metabolic process	GSTK1, GSTM2, GPX4, GSTP1, GSTT3, GSTT2, GSTT1, SOD2, HMGN5, GSTA4, GGT1, GSTM7, GSTM5	14.1512	1.22e-07
	GO:0006979~response to oxidative stress	PRDX2, PRDX5, PSMB5, NDUFS8, GPX4, PRDX1, PSIP1, DHCR24, PARK7, SOD2, COQ7, MT3	4.81256	0.0288086
	GO:0019430~removal of superoxide radicals	PRDX2, CCS, PRDX1, SOD2, MT3	22.2247	0.0288086
	GO:0032355~response to estradiol	COL1A1, RAMP2, ENDOG, IFI27, MMP15, BAD, GSTP1, RARA, MAPK15, CRYAB	5.28111	0.0473755
