# Supplementary material for: Treatment With the CSF1R Antagonist GW2580, Sensitizes Microglia to Reactive Oxygen Species
Source: Front Immunol. 2021 Nov 26;12:734349. doi: 10.3389/fimmu.2021.734349 (PMC8664563; doi:10.3389/fimmu.2021.734349)
Supplement: Supplementary file 7 [file Table_4.xlsx]

## Sheet: Up_GO_BP_Direct_DAVID
	Supplemental Table 4: Significant ontology terms from the upregulated genes
	Term	Genes	Fold Enrichment	FDR
	GO:0007186~G-protein coupled receptor signaling pathway	TAAR7D, TAAR7E, HTR2B, OLFR1215, OLFR1056, OLFR889, OLFR328, OLFR749, GPRC6A, TAS2R138, OLFR701, OLFR15, OLFR722, OLFR59, CNR2, OLFR167, OLFR262, OLFR1043, NPY5R, OLFR1148, OLFR1028, OLFR1105, OLFR978, OLFR1045, OLFR812, OLFR878, OLFR958, OLFR716, OLFR815, OLFR457, OLFR314, OLFR456, OLFR134, OLFR554, OLFR312, OLFR553, OLFR196, OLFR372, OLFR473, OLFR392	4.32615	1.75912e-13
	GO:0007608~sensory perception of smell	OLFR1215, OLFR1056, OLFR889, OLFR328, OLFR749, OLFR701, OLFR15, OLFR722, OLFR59, OLFR167, OLFR262, OLFR1043, OLFR1148, OLFR1105, OLFR978, OLFR1045, OLFR812, OLFR878, OLFR958, OLFR716, OLFR815, OLFR457, OLFR314, OLFR456, OLFR134, OLFR554, OLFR312, OLFR553, OLFR196, OLFR372, OLFR473, OLFR392	5.16564	2.43668e-12
